# Supplementary material for: Chronic kidney disease is a major risk factor for mortality in triglyceride deposit cardiomyovasculopathy patients
Source: Clin Exp Nephrol. 2025 Jan 15;29(6):866–71. doi: 10.1007/s10157-024-02618-z (PMC12125078; doi:10.1007/s10157-024-02618-z)
Supplement: Supplementary file 1 — Supplementary file1 (XLSX 11 KB) [file 10157_2024_2618_MOESM1_ESM.xlsx]

## Sheet: Sheet1
Supplemental Table 1 Patietns characterisitcs with or without DM
		DM (+)	DM (－)	p-value
N		102	81
Sex	Male	78 (76.5%)	61 (75.3%)	0.864
	Female	24 (23.5%)	20 (24.7%)
Age of diagnosis (years)				0.226
	Mean (SD)	65.9 (13.8)	63.3 (14.3)
	Median (IQR)	69.0 (57.0, 77.0)	65.0 (56.0, 74.0)
	Range	32, 93	24, 91
Complications related with heart diseases
Heart Failure(HF)	Yes	70 (68.6%)	60 (74.1%)	0.512
	No	32 (31.4%)	21 (25.9%)
Hospilization related HF	Yes	59 (57.8%)	46 (56.8%)	1.000
	No	43 (42.2%)	35 (43.2%)
Myocardial infarction	Yes	20 (19.6%)	10 (12.3%)	0.230
	No	82 (80.4%)	71 (87.7%)
Old myocardial infarction	Yes	46 (45.1%)	32 (39.5%)	0.457
	No	56 (54.9%)	49 (60.5%)
Acute coronary syndrome	Yes	35 (34.3%)	20 (24.7%)	0.195
	No	67 (65.7%)	61 (75.3%)
Coronary artery disease	Yes	84 (82.4%)	53 (65.4%)	0.010
	No	18 (17.6%)	28 (34.6%)
Ventricular tachycardia	Yes	24 (23.5%)	24 (29.6%)	0.399
	No	78 (76.5%)	57 (70.4%)
Pulmonary hypertension	Yes	3 (2.9%)	2 (2.5%)	1.000
	No	99 (97.1%)	79 (97.5%)
More than one from above diseases	Yes	102 (100.0%)	81 (100.0%)	NA
	No	0 (0.0%)	0 (0.0%)
Coplications other than heart diseases
Hypertension	Yes	80 (78.4%)	45 (55.6%)	0.001
	No	22 (21.6%)	36 (44.4%)
Dyslipidemia	Yes	76 (74.5%)	45 (55.6%)	0.008
	No	26 (25.5%)	36 (44.4%)
Peripheral artery disease	Yes	20 (19.6%)	6 (7.4%)	0.020
	No	82 (80.4%)	75 (92.6%)
Cerebrovascular disease	Yes	17 (16.7%)	10 (12.3%)	0.530
	No	85 (83.3%)	71 (87.7%)
Chronic Kidney disese	Yes	71 (69.6%)	34 (42.0%)	<0.001
	No	31 (30.4%)	47 (58.0%)
NA; not avilable
