# Supplementary material for: Chronic kidney disease is a major risk factor for mortality in triglyceride deposit cardiomyovasculopathy patients
Source: Clin Exp Nephrol. 2025 Jan 15;29(6):866–71. doi: 10.1007/s10157-024-02618-z (PMC12125078; doi:10.1007/s10157-024-02618-z)
Supplement: Supplementary file 2 — Supplementary file2 (XLSX 11 KB) [file 10157_2024_2618_MOESM2_ESM.xlsx]

## Sheet: Sheet1
Supplemental Table 3 Patients characteristics with or without HT
		HT (+)	HT (－)	p-value
N		125	58
Sex	Male	91 (72.8%)	48 (82.8%)	0.193
	Female	34 (27.2%)	10 (17.2%)
Age of diagnosis (years)				0.130
	Mean (SD)	65.8 (13.9)	62.4 (14.2)
	Median (IQR)	68.0 (57.0, 77.0)	64.5 (56.0, 73.0)
	Range	32, 93	24, 85
Complications related with heart diseases
Heart Failure(HF)	Yes	84 (67.2%)	46 (79.3%)	0.115
	No	41 (32.8%)	12 (20.7%)
Hospilization related HF	Yes	68 (54.4%)	37 (63.8%)	0.263
	No	57 (45.6%)	21 (36.2%)
Myocardial infarction	Yes	20 (16.0%)	10 (17.2%)	0.833
	No	105 (84.0%)	48 (82.8%)
Old myocardial infarction	Yes	59 (47.2%)	19 (32.8%)	0.078
	No	66 (52.8%)	39 (67.2%)
Acute coronary syndrome	Yes	38 (30.4%)	17 (29.3%)	1.000
	No	87 (69.6%)	41 (70.7%)
Coronary artery disease	Yes	100 (80.0%)	37 (63.8%)	0.027
	No	25 (20.0%)	21 (36.2%)
Ventricular tachycardia	Yes	30 (24.0%)	18 (31.0%)	0.367
	No	95 (76.0%)	40 (69.0%)
Pulmonary hypertension	Yes	3 (2.4%)	2 (3.4%)	0.653
	No	122 (97.6%)	56 (96.6%)
More than one from above diseases	Yes	125 (100.0%)	58 (100.0%)	NA
	No	0 (0.0%)	0 (0.0%)
Coplications other than heart diseases
Diabetes mellitus	Yes	80 (64.0%)	22 (37.9%)	0.001
	No	45 (36.0%)	36 (62.1%)
Dyslipidemia	Yes	87 (69.6%)	34 (58.6%)	0.179
	No	38 (30.4%)	24 (41.4%)
Peripheral artery disease	Yes	24 (19.2%)	2 (3.4%)	0.003
	No	101 (80.8%)	56 (96.6%)
Cerebrovascular disease	Yes	21 (16.8%)	6 (10.3%)	0.370
	No	104 (83.2%)	52 (89.7%)
Chronic Kidney Disease	Yes	75 (60.0%)	30 (51.7%)	0.336
	No	50 (40.0%)	28 (48.3%)
NA; not avilable
