# Supplementary material for: Chronic kidney disease is a major risk factor for mortality in triglyceride deposit cardiomyovasculopathy patients
Source: Clin Exp Nephrol. 2025 Jan 15;29(6):866–71. doi: 10.1007/s10157-024-02618-z (PMC12125078; doi:10.1007/s10157-024-02618-z)
Supplement: Supplementary file 3 — Supplementary file3 (XLSX 11 KB) [file 10157_2024_2618_MOESM3_ESM.xlsx]

## Sheet: Sheet1
Supplemental Table 2 Patients characteristics with or without DL
		DL (+)	DL (－)	p-value
N		121	62
Sex	Male	94 (77.7%)	45 (72.6%)	0.468
	Female	27 (22.3%)	17 (27.4%)
Age of diagnosis (years)				0.026
	Mean (SD)	66.4 (13.9)	61.5 (14.0)
	Median (IQR)	69.0 (57.0, 77.0)	62.0 (53.0, 73.0)
	Range	24, 93	29, 86
Complications related with heart diseases
Heart Failure(HF)	Yes	81 (66.9%)	49 (79.0%)	0.121
	No	40 (33.1%)	13 (21.0%)
Hospilization related HF	Yes	70 (57.9%)	35 (56.5%)	0.876
	No	51 (42.1%)	27 (43.5%)
Myocardial infarction	Yes	21 (17.4%)	9 (14.5%)	0.679
	No	100 (82.6%)	53 (85.5%)
Old myocardial infarction	Yes	61 (50.4%)	17 (27.4%)	0.004
	No	60 (49.6%)	45 (72.6%)
Acute coronary syndrome	Yes	45 (37.2%)	10 (16.1%)	0.004
	No	76 (62.8%)	52 (83.9%)
Coronary artery disease	Yes	103 (85.1%)	34 (54.8%)	<0.001
	No	18 (14.9%)	28 (45.2%)
Ventricular tachycardia	Yes	31 (25.6%)	17 (27.4%)	0.860
	No	90 (74.4%)	45 (72.6%)
Pulmonary hypertension	Yes	1 (0.8%)	4 (6.5%)	0.046
	No	120 (99.2%)	58 (93.5%)
More than one from above diseases	Yes	121 (100.0%)	62 (100.0%)	NA
	No	0 (0.0%)	0 (0.0%)
Coplications other than heart diseases
Diabetes mellitus	Yes	76 (62.8%)	26 (41.9%)	0.008
	No	45 (37.2%)	36 (58.1%)
Hypertension	Yes	87 (71.9%)	38 (61.3%)	0.179
	No	34 (28.1%)	24 (38.7%)
Peripheral artery disease	Yes	14 (11.6%)	12 (19.4%)	0.181
	No	107 (88.4%)	50 (80.6%)
Cerebrovascular disease	Yes	18 (14.9%)	9 (14.5%)	1.000
	No	103 (85.1%)	53 (85.5%)
Chronic Kidney Disease	Yes	71 (58.7%)	34 (54.8%)	0.639
	No	50 (41.3%)	28 (45.2%)
NA; not avilable
